# Supplementary material for: Overexpression of TaCOMT Improves Melatonin Production and Enhances Drought Tolerance in Transgenic Arabidopsis
Source: Int J Mol Sci. 2019 Feb 2;20(3):652. doi: 10.3390/ijms20030652 (PMC6387377; doi:10.3390/ijms20030652)
Supplement: Supplementary file 1 [file ijms-20-00652-s001.zip]

Archive with 7 entries (6 files):
- supplementary files/
- supplementary files/Figure S1.tif
- supplementary files/Figure S2.tif
- supplementary files/Figure S3.tif
- supplementary files/Figure S4.tif
- supplementary files/Supplementary material--2019.1.25.docx
- supplementary files/Table S1--2018.12.9.docx
